# Supplementary material for: Scoring German Alternate Uses Items Applying Large Language Models
Source: J Intell. 2025 May 29;13(6):64. doi: 10.3390/jintelligence13060064 (PMC12194149; doi:10.3390/jintelligence13060064)
Supplement: Supplementary file 1 [file jintelligence-13-00064-s001.zip]

Archive with 1 entries (1 files):
- jintelligence-3492450-supplementary.pdf
